# Supplementary material for: Genome-Wide Investigation and Functional Analysis Reveal That CsKCS3 and CsKCS18 Are Required for Tea Cuticle Wax Formation
Source: Foods. 2023 May 16;12(10):2011. doi: 10.3390/foods12102011 (PMC10217411; doi:10.3390/foods12102011)
Supplement: Supplementary file 1 [file foods-12-02011-s001.zip › Table S3.xlsx]

## Sheet: Sheet1
Table S3 The expression levels of 10 CsKCS genes.
ID	NO.92			NO.8			NO.55			NO.4
	NO.92-1	NO.92-2	NO.92-3	NO.8-1	NO.8-2	NO.8-3	NO.55-1	NO.55-2	NO.55-3	NO.4-1	NO.4-2	NO.4-3
CsKCS3	0.00261314	0.00396078	0.00224355	0.00866851	0.00885066	0.00792156	0.018453	0.0189718	0.0172173	0.0511189	0.0587202	0.0438889
CsKCS6	0.124137	0.0865693	0.0802141	0.619854	0.594604	0.48971	0.0877778	0.0451228	0.0460709	0.00975258	0.0100965	0.00975258
CsKCS8	0.0259162	0.0334929	0.0272047	0.264255	0.255253	0.148651	0.112656	0.130308	0.120742	0.10083	0.107321	0.142595
CsKCS16	0.0172173	0.0158431	0.0197774	0.0260965	0.02836	0.0238478	0.0250334	0.0236831	0.0231957	0.0125167	0.0138882	0.0147822
CsKCS17	0.00647906	0.00652412	0.00621513	0.00878952	0.0114382	0.00955188	0.00652412	0.00625836	0.00567958	0.00491021	0.0067542	0.00630189
CsKCS18	0.00212253	0.00247218	0.00418662	0.00670754	0.00533609	0.0055627	0.0188407	0.0203335	0.0197774	0.018199	0.0240137	0.0169802
CsKCS19	0.0268302	0.0279695	0.0308198	0.026278	0.0275845	0.0250334	0.312083	0.291183	0.281265	0.016176	0.0187106	0.0177013
CsKCS20	0.0108964	0.0153034	0.0145786	0.0149885	0.0150928	0.014885	0.0807721	0.0853775	0.0642571	0.0103804	0.00955188	0.00797666
CsKCS21	0.0683934	0.0669858	0.0629347	0.00803214	0.00765172	0.00837323	0.0168629	0.0168629	0.0139848	0.00326206	0.00335377	0.00356965
CsKCS22	0.00361948	0.00393342	0.00372124	0.00213729	0.00112178	0.00101803	0.00515433	0.00515433	0.00541058	0.00138107	0.00326206	0.00259509
